# Supplementary material for: Meta‐analysis of global livestock urine‐derived nitrous oxide emissions from agricultural soils
Source: Glob Chang Biol. 2020 Feb 13;26(4):2002–13. doi: 10.1111/gcb.15012 (PMC7154661; doi:10.1111/gcb.15012)
Supplement: Supplementary file 1 [file GCB-26-2002-s001.csv]

S.1. Full data set used in the meta-analysis.
a Number of replicates; b Treatment fluxes in kg N ha-1; c Control fluxes in kg N ha-1; d Standar error of the mean of treatment flux; e Standar error of the mean of control flux; f g urine-N L-1 (*N-urea L-1); g g TOC-urine L-1 ( *g C-urea L-1); h additional urine composition information; i lower confidence interval for emissions factors; j upper confidence interval for emissions factors; k conf…
Year	Site	Country	Landuse	vegetation1	fertilizer	Soiltexture	SoilType	Diet	clover	Nreplicatesa	TRTfluxb	CONTROLfluxc	SEtrtd	SEcontrole	UrinegNLf	urineTOC g	urinecomph	lowerCIEFi	upperCIEFj	CIk	LSDl	TotalNappratem	airTempmeann	Meansoiltempo	rainfallexptp	Durationmeasq	Appdater	timeofyearapps	SoilpHH2Ot	Urineapprateu	Reference	Latitude in degrees	Longitude in degrees	Title	EF	SEMEFv	log EF	log SEMEF
2005	Kyabram, Goulburn Valley, northern Victoria	Australia	grassland	ryegrass	Dairy cow urine	sandloam	Moderately Draining	NA	Y	3	6.25	0.52	0.187638837	0.034063666				NA	NA	no	NA	1000	17.225	12.8	530	120	15/09/2005	Spring	NA	NA	Kelly et al., 2008	-36.327948	145.042588	Impact of dicyandiamide application on nitrous oxide emissions from urine patches in northern Victoria, Australia	0.573	0.019070571	-0.544727175	0.032880294
2006	Kyabram, Goulburn Valley, northern Victoria	Australia	grassland	ryegrass	Dairy cow urine	sandloam	Moderately Draining	NA	Y	3	4.99	0.28	0.141450816	0.019629909				NA	NA	no	NA	1000	20.67142857	21.9	340	70	25/01/2006	Summer	NA	NA	Kelly et al., 2008	-36.327948	145.042588	Impact of dicyandiamide application on nitrous oxide emissions from urine patches in northern Victoria, Australia	0.471	0.01428064	-0.738144546	0.029875815
2012	Ariquemes, Rond�nia	Brazil	grassland	other	other cow urine	sandloam	unknown	forage	N	5	0.108	-0.046	0.059	0.076				NA	NA	no	NA	360	32	NA	7	30	09/06/2012		4.9	NA	Mazzetto et al., 2015	-9.945791	-62.891482	Use of the nitrification inhibitor dicyandiamide (DCD) does not mitigate N2O emission from bovine urine patches under Oxisol in Northwest Brazil	0.08	0.01	-2.44184716	0.114942529
2012	Ariquemes, Rond�nia	Brazil	grassland	other	other cow urine	sandloam	unknown	forage	N	5	1.262	-0.188	0.307	0.049				NA	NA	no	NA	360	29	NA	250	30	09/11/2012		5.1	NA	Mazzetto et al., 2015	-9.945791	-62.891482	Use of the nitrification inhibitor dicyandiamide (DCD) does not mitigate N2O emission from bovine urine patches under Oxisol in Northwest Brazil	0.38	0.05	-0.949330586	0.129198966
2012	Piracicaba, S�o Paulo	Brazil	grassland	other	other cow urine	sandloam	unknown	supplemented	N	5	1.69	0.02	0.53	0.01	5.5			NA	NA	no	NA	860	22	NA	133.8	30	31/01/2012	Summer	5.6	15.625	Barneze et al., 2014	-22.7396	-47.8303	Nitrous oxide emissions from soil due to urine deposition by grazing cattle in Brazil	0.2	0.061638876	-1.575036486	0.297772346
2011	Curitiba, Paran�	Brazil	grassland	other	Dairy cow urine	clayloam	Freely Draining	supplemented	N	3	1.524	NA	0.367	0.058	7.5			NA	NA	no	NA	890	13.9	NA	555	90	03/06/2011	Winter	4.9	11.86746988	Sordi et al., 2014	-25.428657	-49.269264	Nitrous oxide emission factors for urine and dung patches in a subtropical Brazilian pastureland	0.17	0.041747735	-1.731605546	0.235862909
2011	Curitiba, Paran�	Brazil	grassland	other	Dairy cow urine	clayloam	Freely Draining	supplemented	N	3	4.274	NA	0.211	0.013	9.3			NA	NA	no	NA	1100	17.1	NA	365	90	16/09/2011	Spring	4.9	11.86746988	Sordi et al., 2014	-25.428657	-49.269264	Nitrous oxide emission factors for urine and dung patches in a subtropical Brazilian pastureland	0.38	0.01921819	-0.949330586	0.049659407
2011	Curitiba, Paran�	Brazil	grassland	other	Dairy cow urine	clayloam	Freely Draining	supplemented	N	3	5.904	NA	0.238	0.025	11			NA	NA	no	NA	1310	20.3	NA	687	90	17/01/2011	Summer	4.9	11.86746988	Sordi et al., 2014	-25.428657	-49.269264	Nitrous oxide emission factors for urine and dung patches in a subtropical Brazilian pastureland	0.45	0.018267895	-0.783071888	0.039973512
2011	Curitiba, Paran�	Brazil	grassland	other	Dairy cow urine	clayloam	Freely Draining	supplemented	N	3	3.323	NA	0.724	0.058	7.5			NA	NA	no	NA	1780	13.9	NA	555	90	03/06/2011	Winter	4.9	23.73493976	Sordi et al., 2014	-25.428657	-49.269264	Nitrous oxide emission factors for urine and dung patches in a subtropical Brazilian pastureland	0.19	0.040804466	-1.62455155	0.207129267
2011	Curitiba, Paran�	Brazil	grassland	other	Dairy cow urine	clayloam	Freely Draining	supplemented	N	3	6.105	NA	0.155	0.013	9.3			NA	NA	no	NA	2210	17.1	NA	365	90	16/09/2011	Spring	4.9	23.73493976	Sordi et al., 2014	-25.428657	-49.269264	Nitrous oxide emission factors for urine and dung patches in a subtropical Brazilian pastureland	0.28	0.007038199	-1.248273063	0.024523343
2011	Curitiba, Paran�	Brazil	grassland	other	Dairy cow urine	clayloam	Freely Draining	supplemented	N	3	8.172	NA	0.829	0.025	11			NA	NA	no	NA	2610	20.3	NA	687	90	17/01/2011	Summer	4.9	23.73493976	Sordi et al., 2014	-25.428657	-49.269264	Nitrous oxide emission factors for urine and dung patches in a subtropical Brazilian pastureland	0.31	0.031776892	-1.148853505	0.100242561
2011	Curitiba, Paran�	Brazil	grassland	other	Dairy cow urine	clayloam	Freely Draining	supplemented	N	3	2.517	NA	0.659	0.058	7.5			NA	NA	no	NA	2670	13.9	NA	555	90	03/06/2011	Winter	4.9	35.60240964	Sordi et al., 2014	-25.428657	-49.269264	Nitrous oxide emission factors for urine and dung patches in a subtropical Brazilian pastureland	0.1	0.024777057	-2.234926445	0.231561283
2011	Curitiba, Paran�	Brazil	grassland	other	Dairy cow urine	clayloam	Freely Draining	supplemented	N	3	9.603	NA	0.66	0.013	9.3			NA	NA	no	NA	3310	17.1	NA	365	90	16/09/2011	Spring	4.9	35.60240964	Sordi et al., 2014	-25.428657	-49.269264	Nitrous oxide emission factors for urine and dung patches in a subtropical Brazilian pastureland	0.29	0.019943445	-1.21402314	0.067149645
2011	Curitiba, Paran�	Brazil	grassland	other	Dairy cow urine	clayloam	Freely Draining	supplemented	N	3	6.865	NA	0.375	0.025	11			NA	NA	no	NA	3920	20.3	NA	687	90	17/01/2011	Summer	4.9	35.60240964	Sordi et al., 2014	-25.428657	-49.269264	Nitrous oxide emission factors for urine and dung patches in a subtropical Brazilian pastureland	0.17	0.009587561	-1.731605546	0.054167014
2014	Lethbridge, Alberta	Canada	grassland	other	other cow urine	clayloam	Poorly Draining	supplemented	N	4	13	0.4	4.7	0.2	12.7	9.3	pH 6.7	NA	NA	no	NA	990	5.4	NA	392	365	23/06/2014	Summer	7.6	7.780908329	Thomas et al., 2017	49.680717	-112.840231	Are distinct nitrous oxide emission factors required for cattle urine and dung deposited on pasture in western Canada?	1.32	0.49	0.282920755	0.369253956
2005	Qinghai-Tibetan plateau	China	alpine meadow	other	other cow urine	clayloam	unknown	NA	N	4	12.82	3.47	2.39	0.29	9.1	140.1		NA	NA	no	NA	568.75	9.1	15.2	154	38	24/07/2005	Summer	6.9	6.25	Lin et al., 2009	37.37	101.12	Fluxes of CO2, CH4, and N2O in an alpine meadow affected by yak excreta on the Qinghai-Tibetan plateau during summer grazing periods	0.9	0.423301952	-0.097612829	0.46670557
2006	Qinghai-Tibetan plateau	China	alpine meadow	other	other cow urine	clayloam	unknown	NA	N	4	1.97	0.57	0.21	0.06	9.1	140.1		NA	NA	no	NA	568.75	8.2	12.8	221	46	02/08/2006	Summer	6.9	6.25	Lin et al., 2009	37.37	101.12	Fluxes of CO2, CH4, and N2O in an alpine meadow affected by yak excreta on the Qinghai-Tibetan plateau during summer grazing periods	0.1	0.03840058	-2.234926445	0.358883922
2004	Foulum, Tjele	Denmark	grassland	ryegrass	Dairy cow urine	sandloam	Freely Draining	supplemented	Y	3	0.179	NA	0.005	NA	5.58*	2.4* g		NA	NA	no	NA	233	12.4	NA	56	14	20/09/2001	Autumn	5.5	NA	Bol et al., 2004	56.512925	9.61399	Short-term N2O, CO2, NH3 fluxes, and N/C transfers in a Danish grass-clover pasture after simulated urine deposition in autumn	0.021	0.01	-3.575550769	0.357142857
2004	Foulum, Tjele	Denmark	grassland	ryegrass	Dairy cow urine	sandloam	Freely Draining	supplemented	Y	3	0.22	NA	0.024	NA	9.54*	4.1* g		NA	NA	no	NA	398	12.4	NA	56	14	20/09/2001	Autumn	5.5	NA	Bol et al., 2004	56.512925	9.61399	Short-term N2O, CO2, NH3 fluxes, and N/C transfers in a Danish grass-clover pasture after simulated urine deposition in autumn	0.015	0.002	-3.816712826	0.090909091
2012	Foulum, Tjele	Denmark	grassland	ryegrass	Dairy cow urine	sandloam	Freely Draining	supplemented	Y	3	0.31	0.114	0.036	0.028	14.6			NA	NA	no	NA	608	12	NA	54.8	28	23/04/2012	Spring	5.1	4.166666667	Baral et al., 2014	56.512925	9.61399	Controls of nitrous oxide emission after simulated cattle urine deposition	0.032236842	0.007501154	-3.238139127	0.191176296
2012	Foulum, Tjele	Denmark	grassland	ryegrass	Dairy cow urine	sandloam	Freely Draining	supplemented	Y	3	0.772	0.114	0.074	0.028	21.6			NA	NA	no	NA	1000	12	NA	54.8	28	23/04/2012	Spring	5.1	4.166666667	Baral et al., 2014	56.512925	9.61399	Controls of nitrous oxide emission after simulated cattle urine deposition	0.0658	0.007912016	-2.620039324	0.108681541
2009	Relliehausen, Solling uplands	Germany	species rich grassland	other	Sheep urine	clayloam	Poorly Draining	NA	N	2	0.2	NA	0	NA	3.88			NA	NA	no	NA	38.57142857	11.2	8.2	178.5	77	18/08/2009	Summer	6.6	1	Hoeft et al., 2012	51.776062	9.686602	Response of nitrogen oxide emissions to grazer species and plant species composition in temperate agricultural grassland	0.48	0.05	-0.719491156	0.102669405
2009	Relliehausen, Solling uplands	Germany	species rich grassland	other	Dairy cow urine	clayloam	Poorly Draining	NA	N	2	10.3	NA	5.5	NA	12.2			NA	NA	no	NA	2610	11.2	8.2	178.5	77	18/08/2009	Summer	6.65	21.42857143	Hoeft et al., 2012	51.776062	9.686602	Response of nitrogen oxide emissions to grazer species and plant species composition in temperate agricultural grassland	0.39	0.21	-0.923818998	0.528967254
2014	Hillsborough, Down	Ireland	grassland	ryegrass	Dairy cow urine	clayloam	Poorly Draining	forage	N	5	6.83	0.76	NA	NA	4.06		366.0 mg urea N l-1, 13.7 mg nitrate N l-1, 3155.0 mg ammonium N l-1, <100 mg N l-1 allantoin, 90.9 mg N l-1 creatinine, 62 mg N l-1 uric acid, 33.8 mg N l-1 hippuric acid	NA	NA	no	NA	507	8.64	9.9	944	365	01/05/2014	Spring	5.8	12.5	Krol et al., 2016	54.560994	-5.945481	Improving and disaggregating N2O emission factors for ruminant excreta on temperate pasture soils	1.12	0.26	0.119559235	0.230700976
2014	Johnstown Castle, Wexford	Ireland	grassland	ryegrass	Dairy cow urine	sandloam	Moderately Draining	forage	N	5	4.61	0.66	NA	NA	5.1		3688.0 mg urea N l-1, 0 mg nitrate N l-1, 290.0 mg ammonium N l-1	NA	NA	no	NA	638	8.9	10.4	1037	365	01/05/2014	Spring	5.5	12.5	Krol et al., 2016	52.293014	-6.501391	Improving and disaggregating N2O emission factors for ruminant excreta on temperate pasture soils	0.65	0.26	-0.42007126	0.395738204
2014	Moorepark, Fermoy, Cork	Ireland	grassland	ryegrass	Dairy cow urine	sandloam	Freely Draining	forage	N	5	2.77	0.76	NA	NA	5.28		1335.0 mg urea N l-1, 0 mg nitrate N l-1, 2517.0 mg ammonium N l-1	NA	NA	no	NA	660	10.13	11.3	1202	365	01/05/2014	Spring	5.4	12.5	Krol et al., 2016	52.171311	-8.242679	Improving and disaggregating N2O emission factors for ruminant excreta on temperate pasture soils	0.32	0.09	-1.117795108	0.275229358
2014	Johnstown Castle, Wexford	Ireland	grassland	ryegrass	Dairy cow urine	sandloam	Moderately Draining	forage	N	5	8.63	0.32	NA	NA	5.74		4074.4 mg urea N l-1, 0 mg nitrate N l-1, 870.4 mg ammonium N l-1	NA	NA	no	NA	718	8.9	10.4	1037	365	01/09/2014	Autumn	5.5	12.5	Krol et al., 2016	52.293014	-6.501391	Improving and disaggregating N2O emission factors for ruminant excreta on temperate pasture soils	1.16	0.1	0.154436353	0.085689803
2014	Johnstown Castle, Wexford	Ireland	grassland	ryegrass	Dairy cow urine	sandloam	Moderately Draining	forage	N	5	2.86	0.43	NA	NA	5.8		3495.0 mg urea N l-1, 34.1 mg nitrate N l-1,2280.5 mg ammonium N l-1	NA	NA	no	NA	725	8.9	10.4	1037	365	01/07/2014	Summer	5.5	12.5	Krol et al., 2016	52.293014	-6.501391	Improving and disaggregating N2O emission factors for ruminant excreta on temperate pasture soils	0.34	0.06	-1.058430499	0.172910663
2014	Moorepark, Fermoy, Cork	Ireland	grassland	ryegrass	Dairy cow urine	sandloam	Freely Draining	forage	N	5	2.79	0.62	NA	NA	5.91		4902.6 mg urea N l-1, 4.1 mg nitrate N l-1, 894.6 mg ammonium N l-1	NA	NA	no	NA	739	10.13	11.3	1202	365	01/09/2014	Autumn	5.4	12.5	Krol et al., 2016	52.171311	-8.242679	Improving and disaggregating N2O emission factors for ruminant excreta on temperate pasture soils	0.3	0.09	-1.180907531	0.293159609
2014	Moorepark, Fermoy, Cork	Ireland	grassland	ryegrass	Dairy cow urine	sandloam	Freely Draining	forage	N	5	3.05	1.04	NA	NA	6.19		4308.4 mg urea N l-1, 0 mg nitrate N l-1, 1564.6 mg ammonium N l-1	NA	NA	no	NA	774	10.13	11.3	1202	365	01/07/2014	Summer	5.4	12.5	Krol et al., 2016	52.171311	-8.242679	Improving and disaggregating N2O emission factors for ruminant excreta on temperate pasture soils	0.31	0.14	-1.148853505	0.441640379
2014	Hillsborough, Down	Ireland	grassland	ryegrass	Dairy cow urine	clayloam	Poorly Draining	forage	N	5	14.3	0.76	NA	NA	6.72		1650.0 mg urea N l-1, 20.6 mg nitrate N l-1, 5193.3 mg ammonium N l-1, <100 mg N l-1 allantoin, <30 mg N l-1 creatinine, 20 mg N l-1 uric acid, <30 mg N l-1 hippuric acid	NA	NA	no	NA	840	8.64	9.9	944	365	01/07/2014	Summer	5.8	12.5	Krol et al., 2016	54.560994	-5.945481	Improving and disaggregating N2O emission factors for ruminant excreta on temperate pasture soils	1.63	0.39	0.492865298	0.238240684
2015	Johnstown Castle, Wexford	Ireland	grassland	ryegrass	Dairy cow urine	sandloam	Moderately Draining	forage	N	5	2.93	0.11	0.67	0.01	6.5			NA	NA	no	NA	861	8.3	10.4	274	95	05/05/2015	Spring	5.7	12.5	Krol et al., 2017	52.293014	-6.501391	The interactive effects of various nitrogen fertiliser formulations applied to urine patches on nitrous oxide emissions in grassland	0.33	0.077825159	-1.087672349	0.230935191
2014	Hillsborough, Down	Ireland	grassland	ryegrass	Dairy cow urine	clayloam	Poorly Draining	forage	N	5	43.1	0.59	NA	NA	7.17		2872.5 mg urea N l-1, 40.9 mg nitrate N l-1, 2650.0 mg ammonium N l-1, <100 mg N l-1 allantoin, 83 mg N l-1 creatinine, 56.1 mg N l-1 uric acid, <30 mg N l-1 hippuric acid	NA	NA	no	NA	897	8.64	9.9	944	365	01/09/2014	Autumn	5.8	12.5	Krol et al., 2016	54.560994	-5.945481	Improving and disaggregating N2O emission factors for ruminant excreta on temperate pasture soils	4.81	0.97	1.572151328	0.201370147
2013	Johnstown Ccastle, Wexford	Ireland	grassland	ryegrass	Dairy cow urine	sandloam	Poorly Draining	forage	N	6	10.6	0.3	NA	NA	8.4			NA	NA	no	NA	1046	10	NA	253	66	14/10/2013	Autumn	5.7	12.5	Krol et al., 2015	52.293014	-6.501391	In situ N2O emissions are not mitigated by hippuric and benzoic acids under denitrifying conditions	1	0.13	0.006975614	0.129096326
2010	Fujinitayama, Nasu	Japan	grassland	other	other cow urine	other	unknown	supplemented	N	3	3.819718634	0.572957795	1.655211408	0.254647909	4.5			NA	NA	no	NA	286.0775588	13.6	NA	409	85	30/09/2010	Autumn	NA	6.366197724	Mori and Hojito, 2015	37.056956	140.075416	Methane and nitrous oxide emissions due to excreta returns from grazing cattle in Nasu, Japan	1.139	0.585395499	0.136277618	0.510816317
2010	Fujinitayama, Nasu	Japan	grassland	other	other cow urine	other	unknown	supplemented	N	3	2.037183272	0.190985932	0.350140875	0.095492966	5.5			NA	NA	no	NA	349.6503497	21.76666667	NA	553	85	16/06/2010	Summer	NA	6.366197724	Mori and Hojito, 2015	37.056956	140.075416	Methane and nitrous oxide emissions due to excreta returns from grazing cattle in Nasu, Japan	0.518	0.103797725	-0.644357016	0.197709953
2011	Fujinitayama, Nasu	Japan	grassland	other	other cow urine	other	unknown	supplemented	N	3	2.005352283	0.063661977	1.62338042	0.190985932	7.7			NA	NA	no	NA	489.5104895	18.73333333	NA	480	78	20/05/2011	Spring	NA	6.366197724	Mori and Hojito, 2015	37.056956	140.075416	Methane and nitrous oxide emissions due to excreta returns from grazing cattle in Nasu, Japan	0.396	0.333920583	-0.908818717	0.828587054
2011	Fujinitayama, Nasu	Japan	grassland	other	other cow urine	other	unknown	supplemented	N	3	4.870141259	0.445633841	0.604788784	0	12.4			NA	NA	no	NA	788.3026065	4.533333333	NA	222	78	08/02/2011	Winter	NA	6.366197724	Mori and Hojito, 2015	37.056956	140.075416	Methane and nitrous oxide emissions due to excreta returns from grazing cattle in Nasu, Japan	0.56	0.076720384	-0.567395975	0.135309319
2010	Fujinitayama, Nasu	Japan	grassland	other	other cow urine	other	unknown	supplemented	N	3	2.546479089	0.509295818	0.286478898	0.095492966	13.6			NA	NA	no	NA	864.5899555	12.73333333	NA	283	85	16/03/2010	Spring	NA	6.366197724	Mori and Hojito, 2015	37.056956	140.075416	Methane and nitrous oxide emissions due to excreta returns from grazing cattle in Nasu, Japan	0.237	0.034926993	-1.410587054	0.143143414
2014	Nairobi	Kenya	grassland	other	Dairy cow urine	clayloam	Freely Draining	forage	N	2	0.96	0.051	0.238857143	0.0156	2.59			NA	NA	no	NA	69.14	17.25	17.5	53.33333333	28	NA		7	NA	Pelster et al., 2016	-1.27506	36.837775	Methane and Nitrous Oxide Emissions from Cattle Excreta on an East African Grassland	1.314723749	0.346204841	0.278936755	0.261934342
2014	Nairobi	Kenya	grassland	other	Dairy cow urine	clayloam	Freely Draining	supplemented	N	2	0.834285714	0.051	0.340571429	0.0156	2.6			NA	NA	no	NA	69.6	17.25	17.5	53.33333333	28	NA		7	NA	Pelster et al., 2016	-1.27506	36.837775	Methane and Nitrous Oxide Emissions from Cattle Excreta on an East African Grassland	1.125410509	0.489839833	0.124348554	0.432563835
2014	Nairobi	Kenya	grassland	other	Dairy cow urine	clayloam	Freely Draining	supplemented	N	2	0.457142857	0.051	0.134857143	0.0156	2.66			NA	NA	no	NA	71.1	17.25	17.5	53.33333333	28	NA		7	NA	Pelster et al., 2016	-1.27506	36.837775	Methane and Nitrous Oxide Emissions from Cattle Excreta on an East African Grassland	0.571227647	0.190937317	-0.547787635	0.330211325
2013	Kaptumo, Nandi County	Kenya	grassland	NA	other cow urine	clayloam	Moderately Draining	forage	N	4	0.4130418	0.106908	0.063410114	0.028215232	8.81			NA	NA	no	NA	1090	18.8	NA	137	60	01/10/2013		5.83	12.8	Tully et al., 2017	0.075759	35.059145	Nitrous Oxide and Methane Fluxes from Urine and Dung Deposited on Kenyan Pastures	0.21	0.006367357	-1.527857925	0.029342659
2014	Kaptumo, Nandi County	Kenya	grassland	NA	other cow urine	clayloam	Moderately Draining	forage	N	4	1.4292696	0.1494675	0.307037404	0.029204855	8.81			NA	NA	no	NA	1090	19.3	NA	27	63	14/01/2014		5.83	12.8	Tully et al., 2017	0.075759	35.059145	Nitrous Oxide and Methane Fluxes from Urine and Dung Deposited on Kenyan Pastures	0.05	0.02829571	-2.864704011	0.496415956
2013	Kaptumo, Nandi County	Kenya	grassland	NA	other cow urine	clayloam	Moderately Draining	forage	N	4	0.9203331	0.1649622	0.080869115	0.007035554	8.81			NA	NA	no	NA	1090	18.8	NA	494	60	01/10/2013		5.07	12.8	Tully et al., 2017	0.075759	35.059145	Nitrous Oxide and Methane Fluxes from Urine and Dung Deposited on Kenyan Pastures	0.21	0.007447209	-1.527857925	0.034318937
2014	Kaptumo, Nandi County	Kenya	grassland	NA	other cow urine	clayloam	Moderately Draining	forage	N	4	2.1638334	0.2196808	0.526835192	0.045600835	8.81			NA	NA	no	NA	1090	19.3	NA	47	63	14/01/2014		5.07	12.8	Tully et al., 2017	0.075759	35.059145	Nitrous Oxide and Methane Fluxes from Urine and Dung Deposited on Kenyan Pastures	0.05	0.048514223	-2.864704011	0.851126712
2014	Aorangi, Manawatu	New Zealand	grassland	other	Sheep urine	sandloam	Poorly Draining	forage	N	4	NA	0.388	NA	NA	2.7			-0.26	0.45	natural	NA	108	19.1	22.5	11	109	14/02/2014	Summer	5.9	4	Hoogendorn et al., 2016	-40.337959	175.472475	Nitrous oxide emission factors for urine from sheep and cattle fed forage rape (Brassica napus L.) or perennial ryegrass/white clover pasture (Lolium perenne L./Trifolium repens)	0.1	0.165517626	-2.234926445	1.546893697
2014	Aorangi, Manawatu	New Zealand	grassland	ryegrass	Sheep urine	sandloam	Poorly Draining	forage	Y	4	NA	0.092	NA	NA	2.7			-0.17	0.54	natural	NA	108	19.1	21	11	109	14/02/2014	Summer	5.9	4	Hoogendorn et al., 2016	-40.337959	175.472475	Nitrous oxide emission factors for urine from sheep and cattle fed forage rape (Brassica napus L.) or perennial ryegrass/white clover pasture (Lolium perenne L./Trifolium repens)	0.18	0.165517626	-1.676646662	0.885120993
2009	Otago	New Zealand	grassland	ryegrass	Sheep urine	siltloam	Freely Draining	forage	Y	5	0.09	0.01	0.02	0.01	5.730769231			NA	NA	no	NA	149	12.75	9.5	98	180	NA	Spring	6	2.6	Luo et al., 2013	-46.290201	169.725044	Nitrous oxide emissions from grazed hill land in New Zealand	0.05	0.015007168	-2.864704011	0.263283643
2012	Aorangi, Manawatu	New Zealand	grassland	other	Sheep urine	sandloam	Poorly Draining	forage	N	4	NA	1.05	NA	NA	3.8			2.28	4.78	natural	NA	152	9.3	10.8	112	123	19/07/2012	Winter	6.4	4	Hoogendorn et al., 2016	-40.337959	175.472475	Nitrous oxide emission factors for urine from sheep and cattle fed forage rape (Brassica napus L.) or perennial ryegrass/white clover pasture (Lolium perenne L./Trifolium repens)	3.53	0.582808541	1.26327891	0.164774821
2012	Aorangi, Manawatu	New Zealand	grassland	ryegrass	Sheep urine	sandloam	Poorly Draining	forage	Y	4	NA	0.57	NA	NA	3.8			0.46	2.97	natural	NA	152	9.3	10.7	112	123	19/07/2012	Winter	6.3	4	Hoogendorn et al., 2016	-40.337959	175.472475	Nitrous oxide emission factors for urine from sheep and cattle fed forage rape (Brassica napus L.) or perennial ryegrass/white clover pasture (Lolium perenne L./Trifolium repens)	1.72	0.585139775	0.546385799	0.338818631
2011	Waikato	New Zealand	grassland	ryegrass	Sheep urine	siltloam	Freely Draining	forage	Y	5	0.57	0.07	0.25	0.01	5.884615385			NA	NA	no	NA	153	12.23	17.5	237	180	NA	Autumn	5	2.6	Luo et al., 2013	-37.823677	175.447822	Nitrous oxide emissions from grazed hill land in New Zealand	0.25	0.16352936	-1.358679194	0.63630101
2011	Hamilton, Waikato	New Zealand	grassland	ryegrass	Sheep urine	siltloam	Poorly Draining	forage	Y	4	0.17	NA	0.074	NA	3.875			NA	NA	no	NA	155	14	NA	311	90	01/09/2011	Spring	NA	4	Luo et al., 2015	-37.823677	175.447822	Nitrous oxide emission factors for urine and dung from sheep fed either fresh forage rape (Brassica napus L.) or fresh perennial ryegrass (Lolium perenne L.)	0.11	0.056	-2.145581344	0.478632479
2009	Waikato	New Zealand	grassland	ryegrass	Sheep urine	siltloam	Freely Draining	forage	Y	5	0.14	0.05	0.08	0.01	6.576923077			NA	NA	no	NA	171	15.67	15	322	180	NA	Spring	5	2.6	Luo et al., 2013	-37.823677	175.447822	Nitrous oxide emissions from grazed hill land in New Zealand	0.05	0.047147706	-2.864704011	0.827152739
2011	Manawatu	New Zealand	grassland	ryegrass	Sheep urine	sandloam	Freely Draining	forage	Y	5	1.2	0.43	0.34	0.06	6.884615385			NA	NA	no	NA	179	11.57	12	81	180	NA	Autumn	5.3	2.6	Luo et al., 2013	-40.337959	175.472475	Nitrous oxide emissions from grazed hill land in New Zealand	0.21	0.192879067	-1.527857925	0.888843627
2003	Hamilton, Waikato	New Zealand	grassland	ryegrass	Dairy cow urine	siltloam	Poorly Draining	forage	Y	3	7.622	0.145	0.658	0.01	5.1	10.1	Approximately 70 to 80% of the total N in urine consisted of urea-N while a small concentration of NH4+�N (20 to 30 mg l-1) was also found. Nitrate levels in urine were below the detection limit. Cow urine contained 4.1 g L 1 urea-N (80% of the total N), 40 mg L 1 NH4 +-N, 10 mg L 1 NO3 -N	NA	NA	no	NA	200	13.7	13	238	56	NA	Spring	6.2	NA	Zaman and Nguyen, 2010	-37.823677	175.447822	Effect of lime or zeolite on N2O and N2 emissions from a pastoral soil treated with urine or nitrate-N fertilizer under field conditions	3.7385	0.329037992	1.320555119	0.087848883
2011	Otago	New Zealand	grassland	ryegrass	Sheep urine	siltloam	Freely Draining	forage	Y	5	0.57	0.14	0.13	0.07	7.884615385			NA	NA	no	NA	205	8.75	9.5	70	180	NA	Autumn	6	2.6	Luo et al., 2013	-46.290201	169.725044	Nitrous oxide emissions from grazed hill land in New Zealand	0.21	0.072023527	-1.527857925	0.331905655
2014	Aorangi, Manawatu	New Zealand	grassland	other	Sheep urine	sandloam	Poorly Draining	forage	N	4	NA	0.388	NA	NA	7			-0.29	0.42	natural	NA	208	19.1	22.5	11	109	14/02/2014	Summer	5.9	4	Hoogendorn et al., 2016	-40.337959	175.472475	Nitrous oxide emission factors for urine from sheep and cattle fed forage rape (Brassica napus L.) or perennial ryegrass/white clover pasture (Lolium perenne L./Trifolium repens)	0.07	0.165517626	-2.563949857	2.149579553
2011	Southern Hawkes Bay	New Zealand	grassland	ryegrass	Sheep urine	siltloam	Poorly Draining	forage	Y	5	0.13	0.03	0.11	0.01	8.346153846			NA	NA	no	NA	217	12.03	13.2	151	180	NA	Autumn	5.3	2.6	Luo et al., 2013	-39.482785	176.806602	Nitrous oxide emissions from grazed hill land in New Zealand	0.02	0.050900281	-3.611918413	1.885195599
2009	Otago	New Zealand	grassland	ryegrass	Sheep urine	siltloam	Freely Draining	forage	Y	5	0.97	0.14	0.09	0.03	5.6			NA	NA	no	NA	224	12.75	9.2	98	180	NA	Spring	5.9	4	Luo et al., 2013	-46.290201	169.725044	Nitrous oxide emissions from grazed hill land in New Zealand	0.36	0.042351933	-1.002393431	0.115400362
2011	Waikato	New Zealand	grassland	ryegrass	Sheep urine	siltloam	Freely Draining	forage	Y	5	1.07	0.73	0.16	0.11	5.9			NA	NA	no	NA	236	12.23	16.2	237	180	NA	Autumn	5.5	4	Luo et al., 2013	-37.823677	175.447822	Nitrous oxide emissions from grazed hill land in New Zealand	0.12	0.082273254	-2.063568193	0.647820894
2009	Waikato	New Zealand	grassland	ryegrass	Sheep urine	siltloam	Freely Draining	forage	Y	5	3.93	1.32	1.06	0.3	6.575			NA	NA	no	NA	263	15.67	15	322	180	NA	Spring	5.5	4	Luo et al., 2013	-37.823677	175.447822	Nitrous oxide emissions from grazed hill land in New Zealand	0.52	0.41887268	-0.64055473	0.79482482
2011	Manawatu	New Zealand	grassland	ryegrass	Sheep urine	sandloam	Freely Draining	forage	Y	5	0.84	0.6	0.07	0.13	6.7			NA	NA	no	NA	268	11.57	12.1	81	180	NA	Autumn	5.3	4	Luo et al., 2013	-40.337959	175.472475	Nitrous oxide emissions from grazed hill land in New Zealand	0.06	0.055092623	-2.70306266	0.822277961
2014	Aorangi, Manawatu	New Zealand	grassland	ryegrass	Sheep urine	sandloam	Poorly Draining	forage	Y	4	NA	0.092	NA	NA	7			-0.28	0.44	natural	NA	280	19.1	21	11	109	14/02/2014	Summer	5.9	4	Hoogendorn et al., 2016	-40.337959	175.472475	Nitrous oxide emission factors for urine from sheep and cattle fed forage rape (Brassica napus L.) or perennial ryegrass/white clover pasture (Lolium perenne L./Trifolium repens)	0.08	0.16784886	-2.44184716	1.929297239
2011	Lincoln, Christchurch	New Zealand	grassland	ryegrass	Dairy cow urine	siltloam	Freely Draining	NA	Y	4	3.61	0.25	0.63	0.03	6			NA	NA	no	NA	300	6.2	NA	120	83	12/05/2011	Autumn	5.8	10.18591636	Dai et al., 2013	-43.646159	172.468089	Effects of nitrogen application rate and a nitrification inhibitor dicyandiamide on ammonia oxidizers and N2O emissions in a grazed pasture soil	1.12	0.21023796	0.119559235	0.186546549
2014	Aorangi, Manawatu	New Zealand	grassland	other	other cow urine	sandloam	Poorly Draining	forage	N	4	NA	1.339	NA	NA	3			1.24	3.17	log10	NA	300	7.8	9.5	78	88	11/07/2014	Winter	6.1	10	Hoogendorn et al., 2016	-40.337959	175.472475	Nitrous oxide emission factors for urine from sheep and cattle fed forage rape (Brassica napus L.) or perennial ryegrass/white clover pasture (Lolium perenne L./Trifolium repens)	1.98	0.433252412	0.686625964	0.218043489
2014	Aorangi, Manawatu	New Zealand	grassland	ryegrass	other cow urine	sandloam	Poorly Draining	forage	Y	4	NA	0.147	NA	NA	3			1.37	3.49	log10	NA	300	7.8	9.2	78	88	11/07/2014	Winter	6.1	10	Hoogendorn et al., 2016	-40.337959	175.472475	Nitrous oxide emission factors for urine from sheep and cattle fed forage rape (Brassica napus L.) or perennial ryegrass/white clover pasture (Lolium perenne L./Trifolium repens)	2.18	0.475221705	0.782530742	0.217293875
2012	Aorangi, Manawatu	New Zealand	grassland	other	Sheep urine	sandloam	Poorly Draining	forage	N	4	NA	1.05	NA	NA	7.6			0.78	3.28	natural	NA	304	9.3	10.8	112	123	19/07/2012	Winter	6.4	4	Hoogendorn et al., 2016	-40.337959	175.472475	Nitrous oxide emission factors for urine from sheep and cattle fed forage rape (Brassica napus L.) or perennial ryegrass/white clover pasture (Lolium perenne L./Trifolium repens)	2.03	0.582808541	0.711478137	0.286111213
2012	Aorangi, Manawatu	New Zealand	grassland	ryegrass	Sheep urine	sandloam	Poorly Draining	forage	Y	4	NA	0.57	NA	NA	7.6			0.24	2.74	natural	NA	304	9.3	10.7	112	123	19/07/2012	Winter	6.3	4	Hoogendorn et al., 2016	-40.337959	175.472475	Nitrous oxide emission factors for urine from sheep and cattle fed forage rape (Brassica napus L.) or perennial ryegrass/white clover pasture (Lolium perenne L./Trifolium repens)	1.49	0.582808541	0.403463105	0.389317663
2011	Otago	New Zealand	grassland	ryegrass	Sheep urine	siltloam	Freely Draining	forage	Y	5	1.22	0.49	0.15	0.12	7.7			NA	NA	no	NA	308	8.75	9.2	70	180	NA	Autumn	5.9	4	Luo et al., 2013	-46.290201	169.725044	Nitrous oxide emissions from grazed hill land in New Zealand	0.22	0.062368093	-1.482805262	0.274749309
2009	Manawatu	New Zealand	grassland	ryegrass	Sheep urine	sandloam	Freely Draining	forage	Y	5	1.2	0.43	0.34	0.06	11.88461538			NA	NA	no	NA	309	15.1	10.1	226	180	NA	Spring	5.3	2.6	Luo et al., 2013	-40.337959	175.472475	Nitrous oxide emissions from grazed hill land in New Zealand	0.21	0.111732534	-1.527857925	0.51489647
2011	Southern Hawkes Bay	New Zealand	grassland	ryegrass	Sheep urine	siltloam	Poorly Draining	forage	Y	5	0.53	0.04	0.21	0.04	8.125			NA	NA	no	NA	325	12.03	12.4	144	180	NA	Autumn	5.4	4	Luo et al., 2013	-39.482785	176.806602	Nitrous oxide emissions from grazed hill land in New Zealand	0.12	0.065777103	-2.063568193	0.517929941
2009	Southern Hawkes Bay	New Zealand	grassland	ryegrass	Sheep urine	siltloam	Poorly Draining	forage	Y	5	-0.01	-0.01	0	0.01	12.92307692			NA	NA	no	NA	336	16.12	12.4	327	180	NA	Spring	5.3	2.6	Luo et al., 2013	-39.482785	176.806602	Nitrous oxide emissions from grazed hill land in New Zealand	0	0.00297619	-4.96184513	0.425170068
2014	Aorangi, Manawatu	New Zealand	grassland	other	other cow urine	sandloam	Poorly Draining	forage	N	4	NA	1.339	NA	NA	4.1			0.95	2.42	log10	NA	410	7.8	9.5	78	88	11/07/2014	Winter	6.1	10	Hoogendorn et al., 2016	-40.337959	175.472475	Nitrous oxide emission factors for urine from sheep and cattle fed forage rape (Brassica napus L.) or perennial ryegrass/white clover pasture (Lolium perenne L./Trifolium repens)	1.51	0.32915671	0.4167347	0.216978715
2014	Aorangi, Manawatu	New Zealand	grassland	ryegrass	other cow urine	sandloam	Poorly Draining	forage	Y	4	NA	0.147	NA	NA	4.1			1.27	3.23	log10	NA	410	7.8	9.2	78	88	11/07/2014	Winter	6.1	10	Hoogendorn et al., 2016	-40.337959	175.472475	Nitrous oxide emission factors for urine from sheep and cattle fed forage rape (Brassica napus L.) or perennial ryegrass/white clover pasture (Lolium perenne L./Trifolium repens)	2.02	0.439577462	0.706556867	0.216861106
2011	Hamilton, Waikato	New Zealand	grassland	ryegrass	Sheep urine	siltloam	Poorly Draining	forage	Y	4	1.19	NA	0.122	NA	11.025			NA	NA	no	NA	441	14	NA	311	90	01/09/2011	Spring	NA	4	Luo et al., 2015	-37.823677	175.447822	Nitrous oxide emission factors for urine and dung from sheep fed either fresh forage rape (Brassica napus L.) or fresh perennial ryegrass (Lolium perenne L.)	0.27	0.026	-1.283737773	0.093862816
2009	Manawatu	New Zealand	grassland	ryegrass	Sheep urine	sandloam	Freely Draining	forage	Y	5	7.99	0.45	1.42	0.14	11.6			NA	NA	no	NA	464	15.1	10.3	226	180	NA	Spring	5.3	4	Luo et al., 2013	-40.337959	175.472475	Nitrous oxide emissions from grazed hill land in New Zealand	1.53	0.307518258	0.429832465	0.200076941
2009	Manawatu	New Zealand	grassland	ryegrass	Dairy cow urine	sandloam	Freely Draining	forage	Y	5	6.16	0.45	1.13	0.14	4.8			NA	NA	no	NA	480	15.1	10.3	226	180	NA	Spring	5.3	10	Luo et al., 2013	-40.337959	175.472475	Nitrous oxide emissions from grazed hill land in New Zealand	1.35	0.237216571	0.305276381	0.174809558
2008	Waikato	New Zealand	grassland	ryegrass	Dairy cow urine	siltloam	Freely Draining	NA	Y	4	NA	NA	NA	NA	4.96		244	NA	NA	no	NA	496	10.7	14	624	125	20/05/2008	Autumn	5.8	10	van der Weerden et al., 2011	-37.823677	175.447822	Disaggregating nitrous oxide emission factors for ruminant urine and dung deposited onto pastoral soils	0.1	0.03	-2.234926445	0.280373832
2008	Waikato	New Zealand	grassland	ryegrass	Dairy cow urine	siltloam	Poorly Draining	NA	Y	4	NA	NA	NA	NA	4.96		244	NA	NA	no	NA	496	10.7	14	624	125	20/05/2008	Autumn	5.5	10	van der Weerden et al., 2011	-37.823677	175.447822	Disaggregating nitrous oxide emission factors for ruminant urine and dung deposited onto pastoral soils	0.5	0.03	-0.679244275	0.059171598
2008	Otago	New Zealand	grassland	ryegrass	Dairy cow urine	siltloam	Freely Draining	NA	Y	4	NA	NA	NA	NA	4.99		207	NA	NA	no	NA	499	7.7	9	425	132	20/05/2008	Autumn	5.6	10	van der Weerden et al., 2011	-45.312982	169.592914	Disaggregating nitrous oxide emission factors for ruminant urine and dung deposited onto pastoral soils	0.91	0.03	-0.086647807	0.032715376
2008	Otago	New Zealand	grassland	ryegrass	Dairy cow urine	siltloam	Poorly Draining	NA	Y	4	NA	NA	NA	NA	4.99		207	NA	NA	no	NA	499	7.7	9	425	132	20/05/2008	Autumn	5.5	10	van der Weerden et al., 2011	-45.312982	169.592914	Disaggregating nitrous oxide emission factors for ruminant urine and dung deposited onto pastoral soils	0.5	0.03	-0.679244275	0.059171598
2009	Southern Hawkes Bay	New Zealand	grassland	ryegrass	Sheep urine	siltloam	Poorly Draining	forage	Y	5	0.37	0.05	0.13	0.02	12.6			NA	NA	no	NA	504	16.12	11.9	327	180	NA	Spring	5.4	4	Luo et al., 2013	-39.482785	176.806602	Nitrous oxide emissions from grazed hill land in New Zealand	0.06	0.026097116	-2.70306266	0.389509193
2008	Southern Hawkes Bay	New Zealand	extensive grassland	ryegrass	Dairy cow urine	siltloam	Freely Draining	NA	N	4	NA	NA	NA	NA	5.04		182	NA	NA	no	NA	504	10.7	12	635	132	20/05/2008	Autumn	5.5	10	van der Weerden et al., 2011	-39.482785	176.806602	Disaggregating nitrous oxide emission factors for ruminant urine and dung deposited onto pastoral soils	0.14	0.03	-1.917322692	0.204081633
2008	Southern Hawkes Bay	New Zealand	extensive grassland	ryegrass	Dairy cow urine	siltloam	Poorly Draining	NA	N	4	NA	NA	NA	NA	5.04		182	NA	NA	no	NA	504	10.7	12	635	132	20/05/2008	Autumn	5.7	10	van der Weerden et al., 2011	-39.482785	176.806602	Disaggregating nitrous oxide emission factors for ruminant urine and dung deposited onto pastoral soils	0.07	0.03	-2.563949857	0.38961039
NA	Templeton, Cantebury	New Zealand	grassland	ryegrass	Dairy cow urine	siltloam	Freely Draining	NA	Y	3	NA	NA	NA	NA	5.1			NA	NA	no	NA	543	16	NA	101	72	NA	Summer	6	10.625	Khan et al., 2014	-43.3811	172.2618	Nitric and nitrous oxide fluxes following bovine urine deposition to summer-grazed pasture	0.14	0.03	-1.917322692	0.204081633
2009	Otago	New Zealand	grassland	ryegrass	Dairy cow urine	siltloam	Freely Draining	forage	Y	5	1.21	0.14	0.14	0.03	5.45			NA	NA	no	NA	545	12.75	9.2	98	180	NA	Spring	5.9	10	Luo et al., 2013	-46.290201	169.725044	Nitrous oxide emissions from grazed hill land in New Zealand	0.19	0.026271231	-1.62455155	0.133356504
2009	Otanomomo, South Otago	New Zealand	grassland	ryegrass	Dairy cow urine	siltloam	Poorly Draining	NA	Y	6	10.3	4.1	1.8	1.9	7			NA	NA	no	NA	547	6.6	NA	640	225	22/05/2009	Autumn	6.2	10	de Klein et al., 2014	-46.290201	169.725044	Evaluating the effects of dicyandiamide (DCD) on nitrogen cycling and dry matter production in a 3-year trial on a dairy pasture in South Otago, New Zealand	1.15	0.478473577	0.145830448	0.413546739
2008	Southern Hawkes Bay	New Zealand	extensive grassland	ryegrass	Dairy cow urine	siltloam	Freely Draining	NA	N	4	NA	NA	NA	NA	5.51		984	NA	NA	no	NA	548	10.7	12	774	171	22/10/2008	Spring	5.5	10	van der Weerden et al., 2011	-39.482785	176.806602	Disaggregating nitrous oxide emission factors for ruminant urine and dung deposited onto pastoral soils	0.05	0.02	-2.864704011	0.350877193
2008	Southern Hawkes Bay	New Zealand	extensive grassland	ryegrass	Dairy cow urine	siltloam	Poorly Draining	NA	N	4	NA	NA	NA	NA	5.51		984	NA	NA	no	NA	548	10.7	12	774	166	22/10/2008	Spring	5.7	10	van der Weerden et al., 2011	-39.482785	176.806602	Disaggregating nitrous oxide emission factors for ruminant urine and dung deposited onto pastoral soils	0.09	0.02	-2.3330443	0.206185567
2008	Otago	New Zealand	grassland	ryegrass	Dairy cow urine	siltloam	Freely Draining	NA	Y	4	NA	NA	NA	NA	5.48		882	NA	NA	no	NA	548	7.7	9	395	173	22/10/2008	Spring	5.6	10	van der Weerden et al., 2011	-45.312982	169.592914	Disaggregating nitrous oxide emission factors for ruminant urine and dung deposited onto pastoral soils	0.41	0.02	-0.874669057	0.047961631
2008	Otago	New Zealand	grassland	ryegrass	Dairy cow urine	siltloam	Poorly Draining	NA	Y	4	NA	NA	NA	NA	5.48		882	NA	NA	no	NA	548	7.7	9	395	173	22/10/2008	Spring	5.5	10	van der Weerden et al., 2011	-45.312982	169.592914	Disaggregating nitrous oxide emission factors for ruminant urine and dung deposited onto pastoral soils	0.21	0.02	-1.527857925	0.092165899
2015	Otago	New Zealand	grassland	other	Dairy cow urine	clayloam	Poorly Draining	supplemented	N	6	2.64	1	NA	NA	5.5			0.12	0.48	natural	NA	550	8.4	9	215	135	12/06/2015	Winter	6.3	10	van der Weerden et al., 2017	-45.312982	169.592914	Nitrous oxide emissions from cattle urine deposited onto soil supporting a winter forage kale crop	0.3	0.070023058	-1.180907531	0.228088136
2015	Otago	New Zealand	grassland	other	Dairy cow urine	clayloam	Poorly Draining	supplemented	N	6	7.38	3.22	NA	NA	5.5			0.57	0.93	natural	NA	550	8.4	9	215	135	12/06/2015	Winter	6.3	10	van der Weerden et al., 2017	-45.312982	169.592914	Nitrous oxide emissions from cattle urine deposited onto soil supporting a winter forage kale crop	0.75	0.070023058	-0.278392026	0.092500737
2008	Waikato	New Zealand	grassland	ryegrass	Dairy cow urine	siltloam	Freely Draining	NA	Y	4	NA	NA	NA	NA	5.51		984	NA	NA	no	NA	551	10.7	14	465	172	22/10/2008	Spring	5.8	10	van der Weerden et al., 2011	-37.823677	175.447822	Disaggregating nitrous oxide emission factors for ruminant urine and dung deposited onto pastoral soils	0.4	0.02	-0.898942094	0.049140049
2008	Waikato	New Zealand	grassland	ryegrass	Dairy cow urine	siltloam	Poorly Draining	NA	Y	4	NA	NA	NA	NA	5.51		984	NA	NA	no	NA	551	10.7	14	498	172	22/10/2008	Spring	5.5	10	van der Weerden et al., 2011	-37.823677	175.447822	Disaggregating nitrous oxide emission factors for ruminant urine and dung deposited onto pastoral soils	0.94	0.02	-0.054456186	0.021119324
2009	Southern Hawkes Bay	New Zealand	grassland	ryegrass	Dairy cow urine	siltloam	Poorly Draining	forage	Y	5	0.47	0.05	0.18	0.02	5.54			NA	NA	no	NA	554	16.12	11.9	327	180	NA	Spring	5.4	10	Luo et al., 2013	-39.482785	176.806602	Nitrous oxide emissions from grazed hill land in New Zealand	0.07	0.032690921	-2.563949857	0.424557417
2009	Waikato	New Zealand	grassland	ryegrass	Dairy cow urine	siltloam	Freely Draining	forage	Y	5	5.2	1.32	0.46	0.3	5.64			NA	NA	no	NA	564	15.67	15	322	180	NA	Spring	5.5	10	Luo et al., 2013	-37.823677	175.447822	Nitrous oxide emissions from grazed hill land in New Zealand	0.66	0.097372555	-0.404965233	0.145985839
2000	Waikato	New Zealand	grassland	ryegrass	Dairy cow urine	other	unknown	NA	Y	4	NA	NA	NA	NA	5.92		25.3 mg/L NH4+-N	1.00E-20	0.4	log10	NA	592	14	NA	168	80	11/05/2000	Autumn	5.1	10	de Klein et al., 2003	-37.49	175.17	Estimating a nitrous oxide emission factor for animal urine for some NewZealand pastoral soils	0.3	2.12739227	-1.180907531	6.929616514
2000	Waikato	New Zealand	grassland	ryegrass	Dairy cow urine	other	Freely Draining	NA	Y	4	NA	NA	NA	NA	5.92		25.3 mg/L NH4+-N	0.4	1	log10	NA	592	14	NA	702	150	11/05/2000	Autumn	6.3	10	de Klein et al., 2003	-37.49	175.17	Estimating a nitrous oxide emission factor for animal urine for some NewZealand pastoral soils	0.6	0.086376075	-0.499226488	0.142299958
2000	Otago	New Zealand	grassland	ryegrass	Dairy cow urine	siltloam	Poorly Draining	NA	Y	4	NA	NA	NA	NA	5.92		25.3 mg/L NH4+-N	1.5	3.8	log10	NA	592	9	NA	510	182	11/05/2000	Autumn	5.7	10	de Klein et al., 2003	-45.53	170.24	Estimating a nitrous oxide emission factor for animal urine for some NewZealand pastoral soils	2.5	0.365102766	0.919086819	0.145633333
2011	Lincoln, Christchurch	New Zealand	grassland	ryegrass	Dairy cow urine	siltloam	Freely Draining	NA	Y	4	6.82	0.25	1.7	0.03	6			NA	NA	no	NA	600	6.2	NA	120	83	12/05/2011	Autumn	5.8	10.18591636	Dai et al., 2013	-43.646159	172.468089	Effects of nitrogen application rate and a nitrification inhibitor dicyandiamide on ammonia oxidizers and N2O emissions in a grazed pasture soil	1.095	0.283377448	0.097126711	0.257148319
2002	Palmerston North, Manawatu	New Zealand	grassland	ryegrass	other cow urine	sandloam	unknown	forage	Y	4	9.17	2.62	NA	NA				NA	NA	no	5.94	600	13.3	14	186	85	10/09/2002	Spring	6.2	NA	Bhandral et al., 2007	-40.23	175.37	Transformation of nitrogen and nitrous oxide emission from grassland soils as affected by compaction	1.09	0.079561282	0.092579181	0.072526237
2002	Palmerston North, Manawatu	New Zealand	grassland	ryegrass	other cow urine	sandloam	unknown	forage	Y	4	2.94	1.12	NA	NA				NA	NA	no	5.94	600	13.3	14	186	85	10/09/2002	Spring	6.2	NA	Bhandral et al., 2007	-40.23	175.37	Transformation of nitrogen and nitrous oxide emission from grassland soils as affected by compaction	0.25	0.079561282	-1.358679194	0.309576973
2009	Tussock Creek, Southland	New Zealand	grassland	ryegrass	Dairy cow urine	siltloam	Poorly Draining	supplemented	Y	4	9.24	0.1	2.81	0.04				NA	NA	no	NA	610	6.66	NA	430	181	15/05/2009	Autumn	5.7	10	de Klein et al., 2011	-46.252913	168.415402	Repeated annual use of the nitrification inhibitor dicyandiamide (DCD) does not alter its effectiveness in reducing N2O emissions from cow urine	1.36	0.460702407	0.312618558	0.337017123
2010	Otanomomo, South Otago	New Zealand	grassland	ryegrass	Dairy cow urine	siltloam	Poorly Draining	NA	Y	6	22.9	0.3	4.4	0.1	7			NA	NA	no	NA	616	7.7	NA	700	225	17/05/2010	Autumn	6.2	10	de Klein et al., 2014	-46.290201	169.725044	Evaluating the effects of dicyandiamide (DCD) on nitrogen cycling and dry matter production in a 3-year trial on a dairy pasture in South Otago, New Zealand	3.68	0.714470165	1.304813119	0.193780896
2000	Cantebury	New Zealand	Lysimeter grassland	ryegrass	Dairy cow urine	siltloam	Moderately Draining	NA	Y	4	NA	NA	NA	NA				0.4	6.2	log10	NA	655	11.5	NA	582	555	11/04/2000	Autumn	5.3	10	de Klein et al., 2003	-43.39	172.29	Estimating a nitrous oxide emission factor for animal urine for some NewZealand pastoral soils	1.5	0.645927636	0.41012092	0.428618206
2000	Cantebury	New Zealand	Lysimeter grassland	ryegrass	Dairy cow urine	siltloam	Freely Draining	NA	Y	4	NA	NA	NA	NA				0.2	0.4	log10	NA	655	11.5	NA	582	231	11/04/2000	Autumn	5.9	10	de Klein et al., 2003	-43.39	172.29	Estimating a nitrous oxide emission factor for animal urine for some NewZealand pastoral soils	0.3	0.032670489	-1.180907531	0.106418531
2009	Hamilton, Waikato	New Zealand	grassland	ryegrass	Dairy cow urine	siltloam	Freely Draining	forage	Y	6	1.01	0.11	0.06	0.01	7			NA	NA	no	NA	691	11.5	NA	600	185	29/05/2009	Autumn	6.3	10	Ledgard et al., 2014	-37.823677	175.447822	Effects of the nitrification inhibitor dicyandiamide (DCD) on pasture production, nitrous oxide emissions and nitrate leaching in Waikato, New Zealand	0.13	0.00880284	-1.987774353	0.064254308
2009	Palmerston North, Manawatu	New Zealand	grassland	ryegrass	Dairy cow urine	siltloam	Poorly Draining	NA	Y	6	4.01	0.43	1.34	0.07	7		pH 7.8	NA	NA	no	NA	700	10	9.1	287.4	120	28/05/2009	Autumn	5.8	10	Kim et al., 2014	-40.337959	175.472475	Field studies assessing the effect of dicyandiamide (DCD) on N transformations, pasture yields, N2O emissions	0.51	0.191689588	-0.659712404	0.370772897
2010	Palmerston North, Manawatu	New Zealand	grassland	ryegrass	Dairy cow urine	siltloam	Poorly Draining	NA	Y	6	7.12	2.16	0.97	0.43	7		pH 7.8	NA	NA	no	NA	700	12	10	298.6	120	28/04/2010	Autumn	5.8	10	Kim et al., 2014	-40.337959	175.472475	Field studies assessing the effect of dicyandiamide (DCD) on N transformations, pasture yields, N2O emissions	0.71	0.151576747	-0.332679438	0.21140411
2011	Palmerston North, Manawatu	New Zealand	grassland	ryegrass	Dairy cow urine	siltloam	Poorly Draining	NA	Y	6	29.5	0.7	3.3	0.1	7		pH 7.8	NA	NA	no	NA	700	10.6	11.5	406	120	18/04/2011	Autumn	5.8	10	Kim et al., 2014	-40.337959	175.472475	Field studies assessing the effect of dicyandiamide (DCD) on N transformations, pasture yields, N2O emissions	4.1	0.471644972	1.412692835	0.114839292
2011	Hamilton, Waikato	New Zealand	grassland	ryegrass	Dairy cow urine	siltloam	Freely Draining	forage	Y	6	5.81	0.17	1.28	0.04	7			NA	NA	no	NA	700	11.4	NA	400	105	13/04/2011	Autumn	6	10	Ledgard et al., 2014	-37.823677	175.447822	Effects of the nitrification inhibitor dicyandiamide (DCD) on pasture production, nitrous oxide emissions and nitrate leaching in Waikato, New Zealand	0.81	0.182946407	-0.202116184	0.223924611
2014	Waikato	New Zealand	Lysimeter grassland	ryegrass	Dairy cow urine	siltloam	Freely Draining	forage	Y	5	2.33	0.78	NA	NA	7			NA	NA	no	NA	700	13.95	NA	188	365	01/05/2014	Autumn	5.9	10	Luo et al., 2016	-37.823677	175.447822	Effect of dicyandiamide (DCD) on nitrous oxide emissions from cow urine depostied on a pasture soil, as influenced by DCD application method and rate	0.23	0.07	-1.439695138	0.29535865
2014	Waikato	New Zealand	Lysimeter grassland	ryegrass	Dairy cow urine	siltloam	Freely Draining	forage	Y	5	2.1	0.69	NA	NA	7			NA	NA	no	NA	700	13.95	NA	102	365	01/07/2014	Winter	5.9	10	Luo et al., 2016	-37.823677	175.447822	Effect of dicyandiamide (DCD) on nitrous oxide emissions from cow urine depostied on a pasture soil, as influenced by DCD application method and rate	0.21	0.06	-1.527857925	0.276497696
2009	Lincoln, Canterbury	New Zealand	grassland	ryegrass	Dairy cow urine	siltloam	Freely Draining	forage	Y	6	5.73	0.37	0.54	0.09				NA	NA	no	NA	700	11.3	NA	555	294	29/05/2009	Autumn	6	NA	Cameron et al., 2014	-43.646159	172.468089	Dicyandiamide (DCD) effect on nitrous oxide emissions, nitrate leaching and pasture yield in Canterbury, New Zealand	0.76	0.078206947	-0.265268478	0.101964729
2010	Lincoln, Canterbury	New Zealand	grassland	ryegrass	Dairy cow urine	siltloam	Freely Draining	forage	Y	6	14.78	1.17	1.08	0.17				NA	NA	no	NA	700	11.5	NA	1185	336	29/04/2010	Autumn	5.8	NA	Cameron et al., 2014	-43.646159	172.468089	Dicyandiamide (DCD) effect on nitrous oxide emissions, nitrate leaching and pasture yield in Canterbury, New Zealand	1.94	0.156185395	0.666289726	0.080218487
2011	Lincoln, Canterbury	New Zealand	grassland	ryegrass	Dairy cow urine	siltloam	Freely Draining	forage	Y	6	8.18	0.36	1	0.037				NA	NA	no	NA	700	11.8	NA	760	392	15/04/2011	Autumn	6.2	NA	Cameron et al., 2014	-43.646159	172.468089	Dicyandiamide (DCD) effect on nitrous oxide emissions, nitrate leaching and pasture yield in Canterbury, New Zealand	1.12	0.142954895	0.119559235	0.126845515
2011	Otanomomo, South Otago	New Zealand	grassland	ryegrass	Dairy cow urine	siltloam	Poorly Draining	NA	Y	6	40.8	1.4	2.5	0.4	7			NA	NA	no	NA	710	10.1	NA	740	225	20/04/2011	Autumn	5.9	10	de Klein et al., 2014	-46.290201	169.725044	Evaluating the effects of dicyandiamide (DCD) on nitrogen cycling and dry matter production in a 3-year trial on a dairy pasture in South Otago, New Zealand	5.5	0.356591237	1.70602001	0.064752358
2010	Hamilton, Waikato	New Zealand	grassland	ryegrass	Dairy cow urine	siltloam	Freely Draining	forage	Y	6	2.38	0.11	0.62	0.01	7			NA	NA	no	NA	713	11.2	NA	400	118	22/04/2010	Autumn	5.7	10	Ledgard et al., 2014	-37.823677	175.447822	Effects of the nitrification inhibitor dicyandiamide (DCD) on pasture production, nitrous oxide emissions and nitrate leaching in Waikato, New Zealand	0.32	0.086967832	-1.117795108	0.265956672
2008	Lincoln, Christchurch	New Zealand	grassland	ryegrass	Dairy cow urine	siltloam	Freely Draining	forage	Y	4	NA	NA	NA	NA	10.07		56 mM hippuric acid	NA	NA	no	NA	865	8.3	NA	133	78	NA	Autumn	6.2	8.589910911	Clough et al., 2009	-43.646159	172.468089	The mitigation potential of hippuric acid on N2O emissions from urine patches: An in situ determination of its effect	1.3	0.17	0.267734435	0.13006886
2009	Lincoln, Christchurch	New Zealand	grassland	ryegrass	Dairy cow urine	siltloam	Freely Draining	forage	N	5	NA	NA	NA	NA	10			NA	NA	no	NA	930	16.33333333	13.2	158	86	25/11/2009	Spring	5.5	NA	Taghizadeh-Toosi et al., 2011	-43.646159	172.468089	Biochar Incorporation into Pasture Soil Suppresses in situ Nitrous Oxide Emissions from Ruminant Urine Patches	0.12	0.0239	-2.063568193	0.188188976
2009	Lincoln, Canterbury	New Zealand	grassland	ryegrass	Dairy cow urine	sandloam	Freely Draining	supplemented	Y	4	14.38	0.56	2.4	0.04				NA	NA	no	NA	1000	7.8	NA	282	151	15/05/2009	Autumn	5.671428571	10	de Klein et al., 2011	-43.646159	172.468089	Repeated annual use of the nitrification inhibitor dicyandiamide (DCD) does not alter its effectiveness in reducing N2O emissions from cow urine	1.382	0.240033331	0.328584064	0.172810174
2006	Lincoln, Canterbury	New Zealand	grassland	ryegrass	Dairy cow urine	sandloam	Freely Draining	forage	Y	4	4.11	0.04	0.05	0.02				NA	NA	no	NA	1000	9.3	NA	300	56	25/05/2006	Autumn	5.8	NA	Di and Cameron, 2008	-43.646159	172.468089	Sources of nitrous oxide from 15N-labelled animal urine and urea fertiliser with and without a nitrification inhibitor, dicyandiamide (DCD)	0.407	0.005385165	-0.881889305	0.013007644
2005	Templeton, Cantebury	New Zealand	grassland	ryegrass	Dairy cow urine	sandloam	Moderately Draining	NA	N	NA	20.9	1	6.55	0.17				NA	NA	no	NA	1000	12.1	NA	305	NA	03/06/2005	Winter	5.8	NA	Di et al., 2007	-43.529	172.455	Comparison of the effectiveness of a nitrification inhibitor, dicyandiamide, in reducing nitrous oxide emissions in four different soils under different climatic and management conditions	2	0.655220574	0.69664107	0.32646765
2003	Hamilton, Waikato	New Zealand	grassland	ryegrass	other cow urine	siltloam	Poorly Draining	forage	Y	12	6.38	NA	1.01	NA				NA	NA	no	NA	1000	10.2	NA	123	31	20/08/2003	Winter	6.4	NA	Luo et al., 2008	-37.774276	175.309095	Nitrous oxide emissions from animal urine application on a New Zealand pasture	0.638	0.1	-0.438504962	0.15503876
2003	Hamilton, Waikato	New Zealand	grassland	ryegrass	other cow urine	siltloam	Poorly Draining	forage	Y	12	7.46	NA	1.1	NA				NA	NA	no	NA	1000	15.1	NA	48	14	13/11/2003	Spring	6.4	NA	Luo et al., 2008	-37.774276	175.309095	Nitrous oxide emissions from animal urine application on a New Zealand pasture	0.746	0.11	-0.283690051	0.146082337
2004	Hamilton, Waikato	New Zealand	grassland	ryegrass	other cow urine	siltloam	Poorly Draining	forage	Y	12	0.76	NA	0.1	NA				NA	NA	no	NA	1000	14.9	NA	94	30	08/04/2004	Autumn	6.4	NA	Luo et al., 2008	-37.774276	175.309095	Nitrous oxide emissions from animal urine application on a New Zealand pasture	0.076	0.01	-2.488914671	0.120481928
2004	Hamilton, Waikato	New Zealand	grassland	ryegrass	other cow urine	siltloam	Poorly Draining	forage	Y	12	15.9	NA	1.44	NA				NA	NA	no	NA	1000	9	NA	172	42	01/07/2004	Winter	6.4	NA	Luo et al., 2008	-37.774276	175.309095	Nitrous oxide emissions from animal urine application on a New Zealand pasture	1.59	0.14	0.468126869	0.087664371
2004	Hamilton, Waikato	New Zealand	grassland	ryegrass	other cow urine	siltloam	Poorly Draining	forage	Y	12	1.74	NA	0.15	NA				NA	NA	no	NA	1000	15.1	NA	58	18	24/11/2004	Spring	6.4	NA	Luo et al., 2008	-37.774276	175.309095	Nitrous oxide emissions from animal urine application on a New Zealand pasture	0.173	0.02	-1.714798428	0.111111111
2005	Hamilton, Waikato	New Zealand	grassland	ryegrass	other cow urine	siltloam	Poorly Draining	forage	Y	12	7.18	NA	0.44	NA				NA	NA	no	NA	1000	9	NA	51	24	12/07/2005	Winter	6.4	NA	Luo et al., 2008	-37.774276	175.309095	Nitrous oxide emissions from animal urine application on a New Zealand pasture	0.718	0.04	-0.321583624	0.055172414
NA	Templeton, Cantebury	New Zealand	grassland	ryegrass	Dairy cow urine	siltloam	Freely Draining	NA	Y	3	NA	NA	NA	NA	10.2			NA	NA	no	NA	1086	16	NA	101	72	NA	Summer	6	10.625	Khan et al., 2014	-43.3811	172.2618	Nitric and nitrous oxide fluxes following bovine urine deposition to summer-grazed pasture	0.16	0.1	-1.789761467	0.598802395
2011	Waikato	New Zealand	grassland	ryegrass	Dairy cow urine	siltloam	Freely Draining	forage	Y	5	16.78	0.73	3.5	0.11	11.1			NA	NA	no	NA	1110	12.23	16.2	237	180	NA	Autumn	5.5	10	Luo et al., 2013	-37.823677	175.447822	Nitrous oxide emissions from grazed hill land in New Zealand	1.29	0.315471004	0.260053905	0.243231306
2011	Manawatu	New Zealand	grassland	ryegrass	Dairy cow urine	sandloam	Freely Draining	forage	Y	5	1.52	0.6	0.23	0.13	11.1			NA	NA	no	NA	1110	11.57	12.1	81	180	NA	Autumn	5.3	10	Luo et al., 2013	-40.337959	175.472475	Nitrous oxide emissions from grazed hill land in New Zealand	0.08	0.023801522	-2.44184716	0.273580715
2011	Southern Hawkes Bay	New Zealand	grassland	ryegrass	Dairy cow urine	siltloam	Poorly Draining	forage	Y	5	0.47	0.05	0.18	0.02	11.19			NA	NA	no	NA	1119	12.03	12.4	144	180	NA	Autumn	5.4	10	Luo et al., 2013	-39.482785	176.806602	Nitrous oxide emissions from grazed hill land in New Zealand	0.07	0.016184781	-2.563949857	0.210191965
2011	Otago	New Zealand	grassland	ryegrass	Dairy cow urine	siltloam	Freely Draining	forage	Y	5	6.42	0.49	1.07	0.12	11.3			NA	NA	no	NA	1130	8.75	9.2	70	180	NA	Autumn	5.9	10	Luo et al., 2013	-46.290201	169.725044	Nitrous oxide emissions from grazed hill land in New Zealand	0.49	0.095283889	-0.699165253	0.191718086
2012	Sampford Chapple	UK	grassland	ryegrass	Dairy cow urine	clayloam	Freely Draining	NA	NA	3	2.79	0.4	NA	NA	9.8		0.654794521	NA	NA	no	NA	365	9.5	14.5	1158	365	04/09/2012	Autumn	NA	5	Misselbrook et al., 2014	50.792795	-3.95115	An assessment of nitrification inhibitors to reduce nitrous oxide emissions from UK agriculture	0.489754098	0.05779696	-0.699660148	0.116349236
2012	North Wyke, Devon	UK	grassland	ryegrass	Dairy cow urine	clayloam	Poorly Draining	supplemented	N	3	13.2579	1.2561	551	163.8	8.1	14.944	DM, NO3-, NH4+, pH, urea, allantoin, creatinine, uric acid, hippuric acid	NA	NA	no	NA	405	13.9	8	1405	359	15/05/2012	Spring	5.73	5	Cardenas et al., 2016	50.769445	-3.902288	Effect of the application of cattle urine with or without the nitrification inhibitor DCD, and dung on greenhouse gas emissions from a UK grassland soil	2.96	0.1334	1.087551341	0.04496124
2012	Dumfries	UK	grassland	NA	Dairy cow urine	sandloam	Freely Draining	supplemented	NA	3	5.034	0.57	NA	NA	8.4		Nitrate, ammonium, allantoin, creatinine, uric acid, hippuric acid	NA	NA	no	NA	420	14.8	9.1	1260	365	01/06/2012	Summer	NA	5	Bell et al., 2015	55.025	-3.353	Nitrous oxide emissions from cattle excreta applied to a Scottish grassland: Effects of soil and climatic conditions and a nitrification inhibitor	1.07	0.184	0.074179398	0.17084494
2012	North Wyke, Devon	UK	grassland	ryegrass	Dairy cow urine	clayloam	Poorly Draining	supplemented	N	3	3.1916	0.8041	551	NA	8.57		DM, NO3-, NH4+, pH, urea, allantoin, creatinine, uric acid, hippuric acid	NA	NA	no	NA	429	13.6	15	1246	343	03/07/2012	Summer	5.73	5	Cardenas et al., 2016	50.769445	-3.902288	Effect of the application of cattle urine with or without the nitrification inhibitor DCD, and dung on greenhouse gas emissions from a UK grassland soil	0.56	0.1334	-0.567395975	0.235273369
2012	Dumfries	UK	grassland	NA	Dairy cow urine	sandloam	Freely Draining	supplemented	NA	3	2.014	0.653	NA	NA	8.7		Nitrate, ammonium, allantoin, creatinine, uric acid, hippuric acid	NA	NA	no	NA	435	7.5	9.1	1140	365	01/10/2012	Autumn	NA	5	Bell et al., 2015	55.025	-3.353	Nitrous oxide emissions from cattle excreta applied to a Scottish grassland: Effects of soil and climatic conditions and a nitrification inhibitor	0.31	0.153	-1.148853505	0.482649842
2012	North Wyke, Devon	UK	grassland	ryegrass	Dairy cow urine	clayloam	Poorly Draining	supplemented	N	3	0.5178	0.0315	551	NA	8.7		DM, NO3-, NH4+, pH, urea, allantoin, creatinine, uric acid, hippuric acid	NA	NA	no	NA	435	9.1	11	1288	349	26/09/2012	Autumn	5.73	5	Cardenas et al., 2016	50.769445	-3.902288	Effect of the application of cattle urine with or without the nitrification inhibitor DCD, and dung on greenhouse gas emissions from a UK grassland soil	0.11	0.1334	-2.145581344	1.14017094
2012	Sampford Chapple	UK	grassland	ryegrass	Dairy cow urine	clayloam	Freely Draining	NA	NA	3	1.57	-0.04	NA	NA	12.5		0.342553191	NA	NA	no	NA	470	10.3	8.7	1488	365	16/03/2012	Spring	NA	5	Misselbrook et al., 2014	50.792795	-3.95115	An assessment of nitrification inhibitors to reduce nitrous oxide emissions from UK agriculture	0.2576	0.012222725	-1.329536027	0.046193217
2012	Dumfries	UK	grassland	NA	Dairy cow urine	sandloam	Freely Draining	supplemented	NA	3	1.903	0.912	NA	NA	9.6		Nitrate, ammonium, allantoin, creatinine, uric acid, hippuric acid	NA	NA	no	NA	480	7.5	9.1	1325	365	01/04/2012	Spring	NA	5	Bell et al., 2015	55.025	-3.353	Nitrous oxide emissions from cattle excreta applied to a Scottish grassland: Effects of soil and climatic conditions and a nitrification inhibitor	0.2	0.066	-1.575036486	0.31884058
2011	Gleadthorpe	UK	arable	other	Dairy cow urine	sandloam	Freely Draining	NA	N	3	1.94	0.38	NA	NA	7.3		0.319672131	NA	NA	no	NA	488	9.9	14.2	714	365	15/09/2011	Autumn	NA	5	Misselbrook et al., 2014	53.224663	-1.112112	An assessment of nitrification inhibitors to reduce nitrous oxide emissions from UK agriculture	0.42739726	0.021415614	-0.833795818	0.049299607
2011	Gleadthorpe	UK	arable	other	Dairy cow urine	sandloam	Freely Draining	NA	N	3	2.41	0.41	NA	NA	9.4		0.32	NA	NA	no	NA	625	9.9	16	592	365	09/06/2011	Summer	NA	5	Misselbrook et al., 2014	53.224663	-1.112112	An assessment of nitrification inhibitors to reduce nitrous oxide emissions from UK agriculture	0.425531915	0.006656	-0.838099163	0.01538846
2016	Abergwyngregyn, North Wales	UK	grassland	ryegrass	Sheep urine	clayloam	unknown	forage	Y	3	5.33	0.79	0.76	0.09	14.5	28.7	The urine contained 12.4 g urea-N l?1, 0.4 mg NO3?-N l?1, 211 mg NH4+-N l?1, 5.5 mg P l?1, 1.85 g Na l?1, 13.9 g K l?1 and 284 mg Ca l?1. The urine had a pH and EC of 8.48 and 25.3 mS cm?1, respectively. Out of a total of 40 urine events between the 6 sheep, the mean and range of individual urine volumes were 104 (18�397) ml per urination event.	NA	NA	no	NA	725	13.4	16	137	65	27/07/2015	Summer	5.91	5	Marsden et al., 2017	53.233462	-4.014252	DMPP is ineffective at mitigating N2O emissions from sheep urine patches in a UK grassland under summer conditions	0.63	0.1	-0.450985623	0.156985871
2012	Nunn, north-central Colorado	USA	C4 grassland	other	other cow urine	sandloam	Freely Draining	forage	N	4	0.8	0.33	0.14	0.04				NA	NA	no	NA	430	8.6	NA	206	365	19/06/2012	Summer	NA	5.448717949	Nichols et al., 2016	40.841801	104.70621	Nitrous oxide and methane fluxes from cattle excrement on C3 pasture and C4-dominated shortgrass steppe	0.109302326	0.033860976	-2.151562223	0.291146166
2013	Nunn, north-central Colorado	USA	C4 grassland	other	other cow urine	sandloam	Freely Draining	forage	N	4	0.37	0.28	0.03	0.06				NA	NA	no	NA	430	8.6	NA	341	343	NA	Summer	NA	5.448717949	Nichols et al., 2016	41.841801	104.70622	Nitrous oxide and methane fluxes from cattle excrement on C3 pasture and C4-dominated shortgrass steppe	0.020930233	0.015600474	-3.578045573	0.558551535
2012	Nunn, north-central Colorado	USA	C3 grassland	other	other cow urine	sandloam	Freely Draining	forage	N	4	0.94	0.37	0.09	0.03				NA	NA	no	NA	430	8.6	NA	206	365	19/06/2012	Summer	NA	5.448717949	Nichols et al., 2016	42.841801	104.70623	Nitrous oxide and methane fluxes from cattle excrement on C3 pasture and C4-dominated shortgrass steppe	0.13255814	0.022062402	-1.969273994	0.158087535
2013	Nunn, north-central Colorado	USA	C3 grassland	other	other cow urine	sandloam	Freely Draining	forage	N	4	0.31	0.28	0.07	0.04				NA	NA	no	NA	430	8.6	NA	341	343	NA	Summer	NA	5.448717949	Nichols et al., 2016	43.841801	104.70624	Nitrous oxide and methane fluxes from cattle excrement on C3 pasture and C4-dominated shortgrass steppe	0.006976744	0.018749437	-4.27036046	1.341473835
2012	Mead, Nebraska	USA	grassland	other	Sheep urine	siltloam	Freely Draining	supplemented	N	3	1	0.2	0.1	0.05	7.2			NA	NA	no	NA	435	18	NA	386	187	02/05/2012	Spring	5.52	6.05	Snell et al., 2014	41.6	96.3	Nitrous oxide emissions and herbage accumulation in smooth bromegrass pastures with nitrogen fertilizer and ruminant urine application	0.183908046	0.025701931	-1.655963401	0.134629898
2011	Mead, Nebraska	USA	grassland	other	other cow urine	siltloam	Freely Draining	supplemented	N	3	3.7	1	1.5	0.2	7.9			NA	NA	no	NA	490	15.9	NA	699	201	04/05/2011	Spring	5.52	6.2	Snell et al., 2014	41.6	96.3	Nitrous oxide emissions and herbage accumulation in smooth bromegrass pastures with nitrogen fertilizer and ruminant urine application	0.551020408	0.30883155	-0.583359744	0.553441318
a Number of replicates; b Treatment fluxes in kg N ha-1; c Control fluxes in kg N ha-1; d Standar error of the mean of treatment flux;
